# Supplementary material for: Cross-cultural adaptation and psychometric evaluation of the Yoruba version of Oswestry disability index
Source: PLoS One. 2020 Jan 8;15(1):e0221138. doi: 10.1371/journal.pone.0221138 (PMC6949003; doi:10.1371/journal.pone.0221138)
Supplement: S1 Data — (XLSX) [file pone.0221138.s001.xlsx]

## Sheet: Sheet1
S/NO	AGE	HEIGHT	WEIGHT	BMI	GENDER	QV1	QV2	QV3	QV4	QV5	QV6	QV7	QV8	QV9	QV10	YORUBAVAS	QVTOTAL
1	45	1.73	88	29.4	2	0	0	1	1	1	1	1	0	1	1	4	7
2	50	1.68	74	26.22	2	2	3	1	2	5	1	0	2	1	4	3	21
3	65	1.74	74	24.44	1	0	0	0	0	0	0	1	0	0	1	3	2
4	44	1.7	81	28.03	1	1	3	4	2	3	2	2	3	4	2	2	26
5	50	1.68	61	21.61	1	1	3	0	2	2	0	0	0	0	3	3	11
6	37	1.7	81	28.03	2	0	0	1	0	1	0	1	1	0	1	4	5
7	52	1.63	97	36.51	2	1	1	2	1	2	2	0	3	3	2	4	17
8	70	1.68	61	21.61	1	0	1	4	3	2	3	4	2	2	2	4	23
9	44	1.8	83	25.62	1	0	1	4	3	2	2	3	3	2	3	6	23
10	62	1.7	81	28.03	2	3	0	1	1	2	1	0	0	1	1	5	10
11	35	1.68	61	21.61	1	1	2	5	0	0	2	0	0	1	0	4	11
12	60	1.7	81	28.03	2	5	2	3	2	0	3	0	3	2	2	6	22
13	35	1.63	97	36.51	1	2	2	1	1	2	2	1	1	1	1	5	14
14	61	1.65	88	32.32	1	0	2	0	3	0	4	1	0	2	3	5	15
15	63	1.67	67.5	24.2	1	2	1	1	0	0	1	0	2	1	2	3	10
16	66	1.63	97	36.51	2	2	1	2	2	0	1	1	1	0	1	5	11
17	66	1.63	97	36.51	2	2	1	2	2	0	1	1	1	0	1	5	11
18	35	1.68	61	21.61	2	0	1	2	1	3	0	1	1	1	0	2	10
19	39	1.7	81	28.03	2	2	0	0	0	2	1	1	0	1	1	2	8
20	50	1.63	77	28.98	2	2	1	2	1	2	2	0	0	1	1	4	12
21	56	1.7	62	21.45	2	2	3	2	1	3	1	1	1	1	2	5	17
22	50	1.68	61	21.61	1	2	3	1	2	5	1	0	2	1	4	3	21
23	50	1.7	62	21.45	2	3	1	3	2	2	3	0	0	0	2	4	16
24	39	1.72	99	33.46	1	1	0	1	1	1	1	0	0	1	0	2	6
25	50	1.68	61	21.61	1	1	3	0	2	2	0	0	0	0	3	3	11
26	70	1.63	82	30.86	1	1	2	2	4	3	4	0	3	5	2	7	26
27	50	1.63	82	30.86	1	0	1	2	1	2	2	0	0	2	1	4	11
28	50	1.65	69	25.34	1	2	1	2	0	0	1	0	2	1	2	4	11
29	45	1.6	55	21.48	2	2	1	1	0	1	1	0	2	1	2	3	11
30	57	1.65	69	25.34	1	2	1	1	1	0	1	1	1	1	1	3	10
31	54	1.7	81	28.03	2	2	1	5	1	1	0	1	0	1	0	6	12
32	38	1.63	77	28.98	1	2	2	3	2	2	2	1	2	1	1	4	18
33	38	1.63	82	30.86	2	0	2	2	1	0	1	3	0	1	1	4	11
34	38	1.63	82	30.86	2	2	1	5	1	0	1	0	0	1	0	4	11
35	50	1.67	67.5	24.2	2	2	1	5	3	5	3	2	0	2	0	4	23
36	47	1.7	81	28.03	2	2	2	3	2	4	2	3	2	1	2	7	23
37	53	1.68	61	21.61	1	2	1	3	1	5	1	2	1	1	1	5	18
38	51	1.74	74	24.44	2	0	0	0	1	1	1	1	0	1	1	5	6
39	42	1.68	74	26.22	2	2	3	5	2	1	0	0	0	0	1	6	14
40	40	1.65	69	25.34	2	3	2	2	1	1	2	1	2	1	1	4	16
41	50	1.7	62	21.45	1	2	1	0	1	1	0	0	0	1	1	6	7
42	35	1.8	83	25.62	1	2	1	4	0	1	1	1	0	1	1	5	12
43	40	1.68	61	21.61	2	3	3	2	0	3	3	5	2	4	4	4	29
44	60	1.67	67.5	24.2	1	2	2	3	2	5	3	1	5	1	1	5	25
45	55	1.67	67.5	24.2	2	0	2	2	3	0	2	2	3	4	4	6	22
46	39	1.63	69	25.97	2	4	3	4	3	3	4	1	3	3	4	6	32
47	50	1.67	67.5	24.2	1	2	1	1	0	0	1	1	0	1	0	6	7
48	62	1.7	81	28.03	1	2	2	4	2	1	1	2	2	2	3	5	21
49	44	1.65	88	32.32	1	3	2	2	2	1	2	1	5	4	3	4	25
50	53	1.68	61	21.61	2	3	3	5	1	1	0	1	2	4	1	5	21
51	50	1.68	61	21.61	2	1	3	5	1	3	3	1	2	3	1	4	23
52	65	1.74	65	21.47	1	0	0	0	0	0	0	1	0	0	1	3	2
53	48	1.63	77	28.98	2	0	0	0	0	1	1	1	0	1	0	4	4
54	37	1.63	82	30.86	1	0	0	1	0	1	1	1	1	0	1	5	6
55	52	1.63	82	30.86	2	1	1	2	1	2	2	0	3	3	2	4	17
56	70	1.68	74	26.22	2	0	1	4	3	2	3	4	2	2	2	4	23
57	44	1.74	74	24.44	2	0	1	4	3	2	2	3	3	2	3	7	23
58	62	1.7	81	28.03	2	3	0	1	1	2	1	0	0	1	1	5	10
59	35	1.68	61	21.61	1	1	2	5	0	0	2	0	0	1	0	4	11
60	35	1.63	82	30.86	1	2	2	1	1	2	2	1	1	1	1	4	14
61	61	1.67	67.5	24.2	2	0	4	1	2	0	4	1	0	2	3	5	17
62	40	1.73	88	29.4	1	0	0	0	0	0	0	0	0	0	0	3	0
63	60	1.7	81	28.03	1	5	2	3	2	0	3	0	3	2	2	7	22
64	54	1.7	62	21.45	2	2	1	5	1	1	0	1	0	1	0	6	12
65	38	1.63	82	30.86	1	2	2	3	2	2	2	1	2	1	1	4	18
66	49	1.63	97	36.51	2	0	2	2	1	0	1	3	0	1	1	5	11
67	58	1.63	82	30.86	2	2	1	5	1	0	1	0	1	1	0	5	12
68	56	1.7	81	28.03	2	2	1	4	3	5	2	2	1	1	1	5	22
69	67	1.68	61	21.61	2	3	1	3	1	3	3	0	2	3	2	4	21
70	43	1.7	62	21.45	1	2	1	3	2	3	1	2	1	1	1	5	17
71	51	1.7	81	28.03	1	0	0	0	2	1	1	1	0	1	1	3	7
72	42	1.6	55	21.48	2	2	3	4	2	2	2	3	2	4	2	4	26
73	40	1.65	69	25.34	1	3	2	2	2	1	2	1	2	1	1	4	17
74	61	1.74	65	21.47	1	1	0	0	1	1	1	0	1	1	0	5	6
75	51	1.7	62	21.45	1	2	3	1	3	2	3	1	2	0	1	4	18
76	70	1.65	69	25.34	2	3	3	2	3	2	4	2	3	2	2	4	26
77	65	1.7	81	28.03	1	1	1	1	2	2	3	1	1	2	1	2	15
78	45	1.63	77	28.98	2	0	0	0	0	1	1	1	1	1	1	4	6
79	37	1.7	81	28.03	1	1	1	2	1	2	1	2	2	1	2	6	15
80	52	1.72	99	33.46	2	2	1	2	2	3	2	1	4	3	2	5	22
81	70	1.63	69	25.97	2	1	2	4	3	1	2	3	3	3	3	4	25
82	44	1.74	65	21.47	2	2	1	4	3	2	2	3	2	4	3	4	26
83	62	1.7	62	21.45	2	3	0	1	1	2	1	1	1	2	3	3	15
84	35	1.67	67.5	24.2	1	1	2	5	0	0	2	1	0	1	0	3	12
85	35	1.7	62	21.45	1	2	2	2	2	1	3	1	1	3	1	4	18
86	61	1.65	69	25.34	1	0	4	1	2	0	4	0	1	2	3	5	17
87	40	1.7	81	28.03	1	0	0	0	0	1	0	1	1	1	0	2	4
88	60	1.8	83	25.62	2	5	2	3	0	3	3	3	2	1	2	6	24
89	40	1.72	99	33.46	1	0	0	0	0	0	0	0	0	0	0	3	0
90	62	1.73	88	29.4	2	3	2	2	1	3	2	3	1	2	1	4	20
91	48	1.7	81	28.03	1	2	0	0	0	0	0	0	0	0	1	2	3
92	56	1.63	69	25.97	2	3	1	1	1	0	1	0	1	1	0	3	9
93	53	1.63	82	30.86	1	3	1	2	3	0	1	0	1	1	1	5	13
94	50	1.65	88	32.32	1	2	1	2	0	0	1	0	2	2	0	4	10
95	54	1.7	81	28.03	2	2	0	1	0	0	0	0	0	1	1	4	5
96	65	1.7	62	21.45	1	3	1	5	1	1	0	1	0	1	0	5	13
97	42	1.67	67.5	24.2	2	4	1	5	2	0	2	0	3	4	2	7	23
98	35	1.7	81	28.03	2	2	0	1	0	1	0	1	1	0	0	6	6
99	70	1.67	67.5	24.2	2	2	0	0	0	0	1	0	1	1	1	5	6
100	40	1.63	82	30.86	1	2	2	1	0	2	2	4	1	3	3	3	20
101	38	1.68	61	21.61	1	2	2	3	2	2	2	1	2	1	1	7	18
102	49	1.7	81	28.03	2	0	2	2	1	0	1	3	0	1	1	7	11
103	58	1.72	99	33.46	2	2	1	5	1	0	1	0	1	1	0	7	12
104	56	1.7	62	21.45	2	2	1	4	3	5	2	2	1	1	1	5	22
105	67	1.67	67.5	24.2	2	3	1	3	1	3	3	0	2	3	2	6	21
106	43	1.63	97	36.51	1	2	1	3	2	3	1	2	1	1	1	5	17
107	51	1.7	62	21.45	1	0	0	0	2	1	1	1	0	1	1	3	7
108	42	1.6	55	21.48	2	2	3	4	2	2	2	3	2	4	2	4	26
109	40	1.7	62	21.45	1	3	2	2	2	1	2	1	2	1	1	7	17
110	61	1.7	81	28.03	1	1	0	0	1	1	1	0	1	1	0	7	6
111	51	1.63	82	30.86	1	2	3	1	3	2	3	1	2	0	1	6	18
112	70	1.65	69	25.34	2	3	3	2	3	2	4	2	3	2	2	6	26
113	65	1.63	77	28.98	1	1	1	1	2	2	3	1	1	2	1	2	15
114	45	1.63	82	30.86	2	0	0	0	0	1	1	1	1	1	1	4	6
115	37	1.63	82	30.86	1	1	1	2	1	2	1	2	2	1	2	6	15
116	52	1.74	65	21.47	2	2	1	2	2	3	2	1	4	3	2	5	22
117	70	1.65	88	32.32	2	1	2	4	3	1	2	3	3	3	3	6	25
118	44	1.74	74	24.44	2	2	1	4	3	2	2	3	2	4	3	4	26
119	62	1.67	67.5	24.2	2	3	0	1	1	2	1	1	1	2	3	3	15
120	35	1.68	61	21.61	1	1	2	5	0	0	2	1	0	1	0	3	12
121	35	1.63	77	28.98	1	2	2	2	2	1	3	1	1	3	1	4	18
122	61	1.8	83	25.62	1	0	4	1	2	0	4	0	1	2	3	5	17
123	40	1.65	69	25.34	1	0	0	0	0	1	0	1	1	1	0	2	4
124	60	1.68	61	21.61	2	5	2	3	0	3	2	3	2	1	2	6	23
125	40	1.68	61	21.61	1	0	0	0	0	0	0	0	0	0	0	3	0
126	62	1.73	88	29.4	2	3	1	2	1	3	2	3	1	2	1	4	19
127	48	1.7	81	28.03	1	2	0	0	0	0	0	0	0	0	1	2	3
128	56	1.63	97	36.51	2	3	1	1	1	0	1	0	1	1	0	3	9
129	53	1.67	67.5	24.2	1	3	1	2	3	0	1	0	1	1	1	6	13
130	50	1.7	81	28.03	1	2	1	2	0	0	1	0	2	2	0	4	10
131	54	1.63	69	25.97	2	2	0	1	0	0	0	0	0	1	1	4	5
132	65	1.7	81	28.03	1	3	1	5	1	1	0	1	0	1	0	7	13
133	42	1.7	81	28.03	2	4	1	5	2	0	2	0	3	4	2	7	23
134	35	1.68	74	26.22	2	2	0	1	0	1	0	1	1	0	0	7	6
135	70	1.63	82	30.86	2	2	0	0	0	0	1	0	1	1	1	6	6
136	40	1.63	82	30.86	1	2	2	1	0	2	2	4	1	3	3	3	20
