# Supplementary material for: Cross-cultural adaptation and psychometric evaluation of the Yoruba version of Oswestry disability index
Source: PLoS One. 2020 Jan 8;15(1):e0221138. doi: 10.1371/journal.pone.0221138 (PMC6949003; doi:10.1371/journal.pone.0221138)
Supplement: S2 Data — (XLSX) [file pone.0221138.s002.xlsx]

## Sheet: Sheet1
SNO	AGE	SEX	QONE	QTWO	QTHREE	QFOUR	QFIVE	QSIX	QSEVEN	QEIGHT	QNINE	QTEN	QRONE	QRTWO	QRTHREE	QRFOUR	QRFIVE	QRSIX	QRSEVEN	QREIGHT	QRNINE	QRTEN
1	35	1	0	2	5	0	0	1	0	0	1	0	1	2	5	0	0	2	0	0	1	0
2	35	1	0	2	1	1	2	2	1	1	1	1	2	2	1	1	2	2	1	1	1	1
3	35	2	0	1	2	1	3	0	1	1	1	0	0	1	2	1	3	0	1	1	1	0
4	35	1	0	1	4	0	1	1	1	0	1	1	2	1	4	0	1	1	1	0	1	1
5	35	1	0	2	4	0	0	2	0	0	1	0	1	2	5	0	0	2	0	0	1	0
6	35	1	0	2	1	1	2	1	1	1	1	1	2	2	1	1	2	2	1	1	1	1
7	36	2	0	2	4	1	0	5	1	5	3	3	4	2	4	1	0	5	1	5	2	3
8	37	1	0	0	1	0	1	0	1	1	0	1	0	0	1	0	1	0	1	1	0	1
9	37	1	0	0	1	0	1	0	1	1	0	1	0	0	1	0	1	1	1	1	0	1
10	38	1	0	2	3	2	2	1	1	2	1	1	2	2	3	2	2	2	1	2	1	1
11	38	2	0	2	1	1	1	1	3	0	1	1	0	2	2	1	0	1	3	0	1	1
12	38	2	0	1	5	1	1	1	0	0	1	0	2	1	5	1	0	1	0	0	1	0
13	38	1	2	2	3	2	2	2	2	1	1	1	2	2	3	2	2	2	1	2	1	1
14	39	2	2	0	0	0	2	1	1	0	1	1	2	0	0	0	2	1	1	0	1	1
15	39	1	2	0	1	1	1	1	0	0	1	1	1	0	1	1	1	1	0	0	1	0
16	39	2	4	3	4	3	0	4	1	2	3	4	4	3	4	3	0	4	1	1	3	4
18	40	2	3	3	2	0	3	3	5	3	4	4	3	3	2	0	3	3	5	2	4	4
19	40	1	0	0	1	1	0	0	0	1	1	0	0	0	0	0	0	0	0	0	0	0
20	40	1	3	2	1	1	1	2	2	2	1	1	3	2	2	2	1	2	1	2	1	1
45	40	2	2	2	3	1	1	2	1	2	1	1	3	2	2	1	1	2	1	2	1	1
21	42	2	2	2	5	2	1	0	0	0	0	1	2	3	5	2	1	0	0	0	0	1
22	42	2	2	3	4	2	2	2	3	2	3	2	2	3	4	2	2	2	3	2	4	2
23	43	1	2	1	2	1	4	1	2	1	1	1	2	1	3	2	3	1	2	1	1	1
24	44	1	1	3	4	2	2	2	2	3	4	2	1	3	4	2	3	2	2	3	4	2
25	44	2	0	1	4	3	2	2	3	3	2	3	0	1	4	3	2	2	3	3	2	3
26	44	1	3	2	2	2	1	2	1	5	4	3	3	2	2	2	1	2	1	5	4	3
27	44	2	1	1	4	3	2	2	3	3	4	3	0	1	4	3	2	2	3	3	2	3
28	45	2	0	0	0	0	1	1	1	0	1	0	0	0	1	1	1	1	1	0	1	1
29	45	2	2	1	1	0	1	1	0	2	1	2	2	1	1	0	1	1	0	2	1	2
30	47	2	2	2	3	1	4	2	3	2	1	0	2	2	3	2	4	2	3	2	1	2
31	48	2	2	0	0	0	1	1	1	0	1	1	0	0	0	0	1	1	1	0	1	0
32	49	2	0	2	2	1	0	1	3	0	1	1	0	2	2	1	0	1	3	0	1	1
33	50	2	2	3	1	2	4	0	2	1	1	4	2	3	1	2	5	1	0	2	1	4
34	50	1	1	3	0	2	2	0	0	0	0	3	1	3	0	2	2	0	0	0	0	3
35	50	2	2	1	2	1	1	2	0	0	1	1	2	1	2	1	2	2	0	0	1	1
36	50	1	2	2	1	2	4	1	0	2	1	4	2	3	1	2	5	1	0	2	1	4
37	50	2	3	1	3	1	2	3	0	0	0	2	3	1	3	2	2	3	0	0	0	2
38	50	1	2	3	0	1	2	0	1	0	0	2	1	3	0	2	2	0	0	0	0	3
39	50	1	1	2	1	2	2	0	0	2	2	1	0	1	2	1	2	2	0	0	2	1
40	50	1	2	1	2	0	0	1	0	2	1	2	2	1	2	0	0	1	0	2	1	2
41	50	2	2	1	4	3	5	3	2	0	2	0	2	1	5	3	5	3	2	0	2	0
42	50	1	2	1	0	1	1	0	1	0	1	1	2	1	0	1	1	0	0	0	1	1
43	50	1	2	1	1	0	0	1	1	0	2	0	2	1	1	0	0	1	1	0	1	0
44	50	2	1	2	5	1	3	1	2	3	3	1	1	3	5	1	3	2	1	2	3	1
45	51	2	0	0	0	1	1	2	1	1	1	1	0	0	0	1	1	1	1	0	1	1
46	51	1	0	0	0	1	2	1	1	0	1	1	0	0	0	2	1	1	1	0	1	1
47	51	1	1	2	1	2	2	3	1	2	1	1	2	3	1	3	2	3	1	2	0	1
48	52	2	1	1	2	1	2	2	0	3	2	3	1	1	2	1	2	2	0	3	3	2
49	52	2	1	1	2	1	2	2	0	2	3	2	1	1	2	1	2	2	0	3	3	2
50	53	1	2	1	3	0	5	1	2	1	1	1	2	1	3	1	5	1	2	1	1	1
51	53	2	3	3	5	1	1	0	1	2	4	1	3	3	5	1	1	0	1	2	4	1
52	54	2	2	1	4	1	4	0	1	0	1	0	2	1	5	1	1	0	1	0	1	0
53	54	2	2	1	4	1	1	0	1	1	0	0	2	1	5	1	1	0	1	0	1	0
54	55	2	0	2	2	3	0	2	3	4	3	3	0	2	2	3	0	2	2	3	4	4
55	56	2	2	3	2	1	3	0	1	1	1	2	2	3	2	1	3	1	1	1	1	2
56	56	2	1	2	4	3	4	3	2	1	1	1	2	1	4	3	5	2	2	1	1	1
57	57	1	2	1	1	1	0	1	1	1	1	1	2	1	1	1	0	1	1	1	1	1
58	58	2	2	1	4	1	0	1	0	0	1	1	2	1	5	1	0	1	0	1	1	0
59	60	2	5	2	3	2	0	3	0	3	2	2	5	2	3	2	0	3	0	3	2	2
60	60	1	2	2	3	2	5	3	0	5	1	1	2	2	3	2	5	3	1	5	1	1
61	60	1	5	2	3	2	0	3	0	3	2	2	5	2	3	2	0	3	0	3	2	2
62	61	1	0	4	1	2	0	3	1	0	2	2	0	2	0	3	0	4	1	0	2	3
63	61	2	0	0	4	2	0	4	1	0	2	2	0	4	1	2	0	4	1	0	2	3
64	61	1	1	1	1	1	1	0	1	2	0	0	1	0	0	1	1	1	0	1	1	0
65	62	2	2	0	1	1	2	1	0	0	1	1	3	0	1	1	2	1	0	0	1	1
66	62	1	2	2	3	2	1	2	2	2	2	2	2	2	4	2	1	1	2	2	2	0
67	62	2	3	0	1	1	2	1	0	0	1	1	3	0	1	1	2	1	0	0	1	1
77	62	2	3	0	1	1	2	1	1	0	1	1	3	0	1	1	2	1	0	0	1	1
68	63	1	2	1	1	0	0	1	0	1	1	2	2	1	1	0	0	1	0	2	1	2
78	63	1	2	1	1	0	0	1	0	1	1	2	2	1	1	0	0	1	0	2	1	2
69	65	1	0	0	0	1	0	2	2	1	0	2	0	0	0	0	0	0	1	0	0	1
70	65	1	0	0	0	1	0	1	0	0	0	1	0	0	0	0	0	0	1	0	0	1
79	65	1	0	0	0	1	0	2	2	1	0	2	0	0	0	0	0	0	1	0	0	1
80	65	1	0	0	0	1	0	1	0	0	0	1	0	0	0	0	0	0	1	0	0	1
71	66	2	2	1	2	2	0	1	1	1	0	1	2	1	2	2	0	1	1	1	0	1
81	66	2	2	1	2	2	0	1	1	1	0	1	2	1	2	2	0	1	1	1	0	1
72	67	2	2	1	3	1	3	3	0	2	1	2	3	1	3	1	3	3	0	2	3	2
82	67	2	2	1	3	1	3	3	0	2	1	2	3	1	3	1	3	3	0	2	3	2
73	70	2	0	1	4	3	2	2	4	2	2	2	0	1	4	3	2	3	4	2	2	2
74	70	1	1	2	2	3	3	4	4	0	2	2	1	2	2	4	3	4	0	3	5	2
75	70	2	1	1	4	3	2	3	4	2	2	2	0	1	4	3	2	3	4	2	2	2
76	70	2	2	3	2	2	3	4	2	3	2	2	3	3	2	3	2	4	2	3	2	2
83	70	2	0	1	4	3	2	2	4	2	2	2	0	1	4	3	2	3	4	2	2	2
84	70	1	1	2	2	3	3	4	4	0	2	2	1	2	2	4	3	4	0	3	5	2
85	70	2	1	1	4	3	2	3	4	2	2	2	0	1	4	3	2	3	4	2	2	2
86	70	2	2	3	2	2	3	4	2	3	2	2	3	3	2	3	2	4	2	3	2	2
